# Supplementary material for: The Transformation and Protein Expression of the Edible Mushroom Stropharia rugosoannulata Protoplasts by Agrobacterium-tumefaciens-Mediated Transformation
Source: J Fungi (Basel). 2025 Sep 12;11(9):674. doi: 10.3390/jof11090674 (PMC12471233; doi:10.3390/jof11090674)
Supplement: Supplementary file 1 [file jof-11-00674-s001.zip]

Archive with 2 entries (2 files):
- jof-3834839-supplementary-S1.pdf
- jof-3834839-supplementary-S2.pdf
